# Supplementary material for: Michael Adduct of Sulfonamide Chalcone Targets Folate Metabolism in Brugia Malayi Parasite
Source: Biomedicines. 2023 Feb 27;11(3):723. doi: 10.3390/biomedicines11030723 (PMC10045823; doi:10.3390/biomedicines11030723)
Supplement: Supplementary file 1 [file biomedicines-11-00723-s001.zip]

Archive with 1 entries (1 files):
- biomedicines-2168775-supplementary.pdf
